# Supplementary material for: Genome-Wide Characterization of the PIFs Family in Sweet Potato and Functional Identification of IbPIF3.1 under Drought and Fusarium Wilt Stresses
Source: Int J Mol Sci. 2023 Feb 17;24(4):4092. doi: 10.3390/ijms24044092 (PMC9965949; doi:10.3390/ijms24044092)
Supplement: Supplementary file 1 [file ijms-24-04092-s001.zip]

Archive with 1 entries (1 files):
- ijms-2182922-supplementary.pdf
